# Supplementary material for: Bandgap Engineering via Doping Strategies for Narrowing the Bandgap below 1.2 eV in Sn/Pb Binary Perovskites: Unveiling the Role of Bi3+ Incorporation on Different A-Site Compositions
Source: Nanomaterials (Basel). 2024 Sep 26;14(19):1554. doi: 10.3390/nano14191554 (PMC11478006; doi:10.3390/nano14191554)
Supplement: Supplementary file 1 [file nanomaterials-14-01554-s001.zip]

Archive with 1 entries (1 files):
- nanomaterials-3210387-supplementary.pdf
